# Supplementary material for: Structural Characterization of Glycerol Kinase from the Thermophilic Fungus Chaetomium thermophilum
Source: Int J Mol Sci. 2020 Dec 16;21(24):9570. doi: 10.3390/ijms21249570 (PMC7765489; doi:10.3390/ijms21249570)
Supplement: Supplementary file 1 [file ijms-21-09570-s001.zip]

Archive with 2 entries (2 files):
- Wilk_et_al_supplementary_video.mp4
- Supplement_FINAL.pdf
